# Supplementary material for: Fecal Supernatant from Adult with Autism Spectrum Disorder Alters Digestive Functions, Intestinal Epithelial Barrier, and Enteric Nervous System
Source: Microorganisms. 2021 Aug 13;9(8):1723. doi: 10.3390/microorganisms9081723 (PMC8399841; doi:10.3390/microorganisms9081723)
Supplement: Supplementary file 1 [file microorganisms-09-01723-s001.zip]

Archive with 9 entries (9 files):
- Additional file 1 Table S1.xlsx
- Additional file 2 Table S2.xlsx
- Additional file 4 Figure S2.tif
- Additional file 5 Figure S3.tif
- Additional file 6 Table S3.xlsx
- Additional file 7 Table S4.xlsx
- Additional file 8 Table S5.xlsx
- Additional file 9 Table S6.xlsx
- Additional file 3 Figure S1.tif
