# Supplementary material for: Fecal Supernatant from Adult with Autism Spectrum Disorder Alters Digestive Functions, Intestinal Epithelial Barrier, and Enteric Nervous System
Source: Microorganisms. 2021 Aug 13;9(8):1723. doi: 10.3390/microorganisms9081723 (PMC8399841; doi:10.3390/microorganisms9081723)
Supplement: Supplementary file 1 [file microorganisms-09-01723-s001.zip › Additional file 1 Table S1.xlsx]

## Sheet: Additional file 1 Table S1
Primers	Sens 5’-3’	Antisens 3’-5’
Inflammatory molecules
GCLC	CCGACCAATGGAGGTGCAGTT	TCTCGTCAACCTTGGACAGCG
HO1	CAACATTGAGCTGTTTGAGGAGC	TGTCTCTGCAGGGGCAGTAT
IL-10	TGCGACGCTGTCATCGATTT	GTAGATGCCGGGTGGTTCAA
IL-1β (mouse)	GCCTCGTGCTGTCGGACCCATA	TTGAGGCCCAAGGCCACAGGT
IL-1β (rat)	CAGCTTTCGACAGTGAGGAGA	TTGTCGAGATGCTGCTGTGA
IL-6	TTGTTGACAGCCACTGCCTTCCC	TCTGACAGTGCATCATCGCTGTTCA
NQO1	AATGACATCACAGGTGAGCTGAA	GCAATGGGAACTGAAATATCACCA
NRF2	TAGATGACCATGAGTCGCTTGC	CGGTATTAAGACACTGTAATTCGGG
TGFβ1	CAGACATTCGGGAAGCAGTGCCA	GGCGTATCAGTGGGGGTCAGC
TLR2 (mouse)	CCTCAGACAAAGCGTCAAATCT	ATCACACACCCCAGAAGCAT
TLR2 (rat)	CAGATGGCCACAGGACTCA	AATGGCCTTCCCTTGAGAG
TLR4	TCCCTGCATAGAGGTAGTTCC	TTGTTTCAATTTCACACCTGGAT
TNFα (mouse)	GAACTTCGGGGTGATCGGTC	GCCACTCCAGCTGCTCCTCC
TNFα (rat)	GAGGAGAAGTTCCCAAATGGGCT	TTGGTGGTTTGCTACAGACGTG
Tight Junction components
Cingulin	AGCAGCAAGGAACTTCAGAAC	GTGTCTAACAAGTCCTTTAGGAGA
Claudin-1	AATTTCAGGTCTGGCGACAT	GGCCAAATTCATACCTGGCA
JAMA	GCCGTGGATACTTTGAAAGAACA	GTTTGAATTCCCCCTCACTTCG
Occludin	GGATGACTTCAGGCAGCCTCG	CTGAAGTGATAGGTGGATATTCCCTG
ZO-1	AAGAATATGGTCTTCGATTGGC	ATTTTCTGTCACAGTACCATTTATCTTC
Glial molecules
GFAP	CCTGGAACAGCAAAACAAGG	AGCCTCAGGTTGGTTTCATC-
S100β	GAGCTGGAGAAGGCCATGG	CTAATCTCACTCATGTTCAAAGAACTC
Neuronal molecules
BDNF (rat)	GCGGCAGATAAAAAGACTGC	GCAGCCTTCCTTCGTGTAAC
GAP43 (mouse)	GGAGAAAGACGCTGTAGACGAA	AGAGACAGGGTTCAGGTGGG
GAP43 (rat)	GAGAAAGAAGCTGTAGATGAAGCC	CAACGTGGAAAGCCGTTTCTT
GDNF (rat)	CAGTGACTCCAATATGCCCGA	CTCTGCGACCTTTCCCTCTG
HuD (mouse)	CGTGAGAGACAAAATCACAGGA	GGGCGTAGGACACCTTTATG
HuD (rat)	CATAAAGGTGTCGTACGCCCG	CCACCCCTCTAGAGACTCCTG
PGP9.5 (mouse)	CCCCGAGATGCTGAACAAAGT	AGTTTTCATGCTGGGCCGT
PGP9.5 (rat)	TGAAGCAGACCATCGGGAAC	GTCTTGGTTATTGGCCACTGC
Synapsin-1 (mouse)	GGGATCACATTATTGAGGTGGTGG	TGAAGACTGGCTGTG0GGAGC
Synapsin-1 (rat)	AGTTGTGAGGTCTCTGAAGCCA	GAACCATCTGGGCAAACACCC
βIII-Tubulin (mouse)	TAGACCCCAGCGGCAACTAT	CAGCACCACTCTGACCAAAGATAA
βIII-Tubulin (rat)	GATAGGGGCCAAGTTCTGGGA	CTGGGCACATACTTGTGAGAGGA
Housekeeping genes
RPS6 (mouse)	GAAGCGCAAGTCTGTTCGTG	GTCCTGGGCTTCTTACCTTCT
RPS6 (rat)	GCATTGTGGATGCCAACCTG	GTCCTGGGCTTCTTACCTTCTT
