# Supplementary material for: Fecal Supernatant from Adult with Autism Spectrum Disorder Alters Digestive Functions, Intestinal Epithelial Barrier, and Enteric Nervous System
Source: Microorganisms. 2021 Aug 13;9(8):1723. doi: 10.3390/microorganisms9081723 (PMC8399841; doi:10.3390/microorganisms9081723)
Supplement: Supplementary file 1 [file microorganisms-09-01723-s001.zip › Additional file 2 Table S2.xlsx]

## Sheet: Additional file 2 Table S2
Protein	Species	Dilution	Reference
Tight junction components
Occludin	Rabbit	1 :500	Ab31721, Abcam
Claudin-1	Rabbit	1 :200	51-90000, In Vitrogen
ZO-1	Mouse	1 :200	33-9100, In Vitrogen
ZO-2	Rabbit	1 :500	#2847, Cell Signaling
JAMA	Rabbit	1 :500	A302-891A, Bethyl Laboratories
Cingulin	Rabbit	1 :200	Sc66831, SantaCruz
Glial molecules
S100β	Rabbit	1 :500	AMAb91038, Atlas Antibodies
GFAP	Rabbit	1 :2000	20334, Dako
Neuronal molecules
βIII-Tubulin	Rabbit	1 :1000	Ab52623, Abcam
PGP9.5	Mouse	1 :400	MA1-83428, Life Technologies
Synapsin-1	Rabbit	1 :1000	#5297, Cell Signaling
GAP43	Mouse	1 :500	NBP-250052, Novus Biotechnologies
P-GAP43	Rabbit	1 :1000	NBP-300-179, Novus Biotechnologies
Loading Control
β-Actin	Mouse	1 :5000	A5441, Sigma
β-Actin	Rabbit	1 :2000	Ab189073, Abcam
