# Supplementary material for: Fecal Supernatant from Adult with Autism Spectrum Disorder Alters Digestive Functions, Intestinal Epithelial Barrier, and Enteric Nervous System
Source: Microorganisms. 2021 Aug 13;9(8):1723. doi: 10.3390/microorganisms9081723 (PMC8399841; doi:10.3390/microorganisms9081723)
Supplement: Supplementary file 1 [file microorganisms-09-01723-s001.zip › Additional file 6 Table S3.xlsx]

## Sheet: Additional file 7 Table S3
A
			HC		(n)		ASD		(n)		p values
	Epithelial Barrier
		Cingulin		0.888 ± 0.139	(10)			0.366 ± 0.031	(10)			p = 0.0021
		Claudin-1		1.407 ± 0.151	(10)			1.790 ± 0.286	(12)			p = 0.539
		JAMA		0.818 ± 0.091	(10)			0.603 ± 0.120	(12)			p = 0.183
		Occludin		0.850 ± 0.115	(10)			0.638 ± 0.147	(12)			p = 0.285
		ZO-1		1.274 ± 0.065	(10)			1.263 ± 0.064	(12)			p = 0.905
B
			HC		(n)		ASD		(n)		p values
	Epithelial Barrier
		Cingulin		100 ± 6.20	(10)			57.78 ± 5.13	(12)			p < 0.0001
		Claudin-1		100 ± 16.74	(10)			124.9 ± 11.86	(12)			p = 0.228
		JAMA		100 ± 6.80	(10)			62.05 ± 8.26	(12)			p = 0.0025
		Occludine		100 ± 11.19	(10)			109.9 ± 6.42	(12)			p = 0.438
		ZO-2		100 ± 3.75	(9)			69.15 ± 14.21	(12)			p = 0.0339
