# Supplementary material for: Fecal Supernatant from Adult with Autism Spectrum Disorder Alters Digestive Functions, Intestinal Epithelial Barrier, and Enteric Nervous System
Source: Microorganisms. 2021 Aug 13;9(8):1723. doi: 10.3390/microorganisms9081723 (PMC8399841; doi:10.3390/microorganisms9081723)
Supplement: Supplementary file 1 [file microorganisms-09-01723-s001.zip › Additional file 7 Table S4.xlsx]

## Sheet: Additional file 8 Table S4
A
			HC		(n)		ASD		(n)		p values
	Inflammation
		IL-1β		1.196 ± 0.144	(10)			0.634 ± 0.098	(11)			p = 0.0039
		TLR2		0.984 ± 0.099	(10)			0.953 ± 0.105	(12)			p = 0.837
		TLR4		1.164 ± 0.081	(10)			1.102 ± 0.105	(11)			p = 0.653
		TNFα		0.919 ± 0.098	(10)			0.581 ± 0.098	(11)			p = 0.0246
B
			HC		(n)		ASD		(n)		p values
	Oxidative stress
		GCLC		1.040 ± 0.085	(10)			0.933 ± 0.127	(12)			p = 0.510
		HO1		1.962 ± 0.202	(10)			2.658 ± 0.132	(11)			p = 0.0085
		Nqo1		0.718 ± 0.063	(10)			0.627 ± 0.097	(12)			p = 0.460
		Nrf2		0.976 ± 0.077	(10)			0.796 ± 0.071	(12)			p = 0.102
