# Supplementary material for: Fecal Supernatant from Adult with Autism Spectrum Disorder Alters Digestive Functions, Intestinal Epithelial Barrier, and Enteric Nervous System
Source: Microorganisms. 2021 Aug 13;9(8):1723. doi: 10.3390/microorganisms9081723 (PMC8399841; doi:10.3390/microorganisms9081723)
Supplement: Supplementary file 1 [file microorganisms-09-01723-s001.zip › Additional file 8 Table S5.xlsx]

## Sheet: Additional file 9 Table S5
A
			HC		(n)		ASD		(n)		p values
	Enteric Nervous System
		βIII-Tubulin		2.751 ± 0.430	(10)			4.120 ± 0.334	(12)			p = 0.0189
		GAP43		2.669 ± 0.469	(10)			4.337 ± 0.375	(12)			p = 0.0107
		GFAP		2.183 ± 0.425	(10)			2.714 ± 0.320	(12)			p = 0.321
		HuD		3.234 ± 0.525	(10)			5.326 ± 0.489	(12)			p = 0.0087
		PGP9.5		2.590 ± 0.390	(10)			3.918 ± 0.326	(12)			p = 0.0159
		S100β		3.044 ± 0.532	(10)			4.771 ± 0.390	(12)			p = 0.0146
		Synapsin-1		2.929 ± 0.462	(10)			4.953 ± 0.458	(12)			p = 0.0058
B
			HC		(n)		ASD		(n)		p values
	Enteric Nervous System
		βIII-Tubulin		100 ± 5.35	(10)			68.51 ± 9.05	(12)			p = 0.0100
		P-GAP43		100 ± 9.76	(10)			69.14 ± 9.42	(12)			p = 0.0349
		GFAP 50 KDa		100 ± 13.33	(10)			121.4 ± 12.39	(12)			p = 0.255
		GFAP 52 KDa		100 ± 2.99	(10)			59.68 ± 6.46	(12)			p < 0.0001
		GFAP 55 KDa		100 ± 4.61	(10)			93.35 ± 10.39	(12)			p = 0.539
		GFAP total		100 ± 6.63	(10)			117.3 ± 7.10	(12)			p = 0.094
		PGP9.5		100 ± 4.58	(10)			89.82 ± 4.07	(12)			p = 0.111
		S100β		100 ± 11.63	(10)			65.59 ± 8.930	(12)			p = 0.0271
		Synapsin-1		100 ± 13.43	(10)			33.19 ± 3.80	(12)			p < 0.0001
