# Supplementary material for: Fecal Supernatant from Adult with Autism Spectrum Disorder Alters Digestive Functions, Intestinal Epithelial Barrier, and Enteric Nervous System
Source: Microorganisms. 2021 Aug 13;9(8):1723. doi: 10.3390/microorganisms9081723 (PMC8399841; doi:10.3390/microorganisms9081723)
Supplement: Supplementary file 1 [file microorganisms-09-01723-s001.zip › Additional file 9 Table S6.xlsx]

## Sheet: Additional file 10 Table S6
A
			HC		(n)		ASD		(n)		p values
	Enteric Nervous System
		βIII-Tubulin		0.839 ± 0.036	(10)			0.937 ± 0.029	(16)			p = 0.0432
		GAP43		0.908 ± 0.028	(10)			1.025 ± 0.028	(16)			p = 0.0105
		PGP9.5		0.835 ± 0.033	(10)			0.912 ± 0.027	(16)			p = 0.087
		S100β		0.852 ± 0.045	(10)			0.988 ± 0.037	(16)			p = 0.0277
		Synapsin-1		0.788 ± 0.026	(10)			0.825 ± 0.026	(16)			p = 0.353
B
			HC		(n)		ASD		(n)		p values
	Enteric Nervous System
		BDNF		1.034 ± 0.042	(10)			0.992 ± 0.031	(16)			p = 0.419
		GDNF		0.800 ± 0.059	(10)			0.940 ± 0.035	(16)			p = 0.0391
		GFAP		1.076 ± 0.090	(10)			1.286 ± 0.091	(16)			p = 0.135
		HuD		0.871 ± 0.042	(10)			0.980 ± 0.053	(16)			p = 0.161
C
			HC		(n)		ASD		(n)		p values
	Enteric Nervous System
		βIII-Tubulin		100 ± 3.48	(10)			112.2 ± 2.78	(16)			p = 0.0118
		GAP43		100 ± 8.71	(10)			120.8 ± 6.51	(16)			p = 0.064
		P-GAP43		100 ± 10.38	(10)			93.58 ± 6.29	(15)			p = 0.643
		GFAP		100 ± 2.78	(10)			107.7 ± 4.02	(16)			p = 0.182
		PGP9.5		100 ± 3.51	(10)			109.2 ± 3.94	(16)			p = 0.122
		S100β		100 ± 3.48	(10)			101.9 ± 6.13	(16)			p = 0.587
		Synapsin-1		100 ± 4.24	(10)			117.5 ± 3.56	(16)			p = 0.0047
